# Supplementary material for: Investigation and research on elderly people’s willingness to combine medical and health care and related factors in coastal cities in eastern China
Source: PeerJ. 2022 Sep 7;10:e14004. doi: 10.7717/peerj.14004 (PMC9463997; doi:10.7717/peerj.14004)
Supplement: Supplemental Information 3 [file peerj-10-14004-s003.csv]

1.gender	2.age	3.Level of education	4.The household registration类型	5.Marital status	6.thing	7.Pre-retirement occupation	8.Medical Insurance status	9.Type of endowment Insurance	10.Family monthly income	11.Physical condition	12.Self-care condition	13.Have you experienced any pain in any part of your body in the last two weeks?	14.Have you had enough energy to take care of your daily routine in the last two weeks?	15.Please state whether you strongly disagree, somewhat disagree, generally, somewhat agree or strongly agree with the following statements.-- Lack of security	15.Self sealing	15.Lack of living power	15.Difficult to cope with life changes	15.Big mood swings	16.Have you ever known the integration of medical treatment, pension, nursing and rehabilitation?	17.Your current mode of care	18.Please state whether you strongly disagree, somewhat disagree, generally, somewhat agree or strongly agree with the following statements.-- The place I live in now is very neat and clean	18.It's like home where I live now	18.I feel my family's care for me is warm, do not feel dislike	18.I'm attached to my family's care services	19.Expected Care Model (Home Care)	19.(Community Care)	19.(Institutional Care)	19.(Mutual pension)	19.(other)	20.Do you support the combination of medical care and health care (integration of medical care, pension, nursing and rehabilitation)?	21.How much are you willing to spend on medical treatment, pension, rehabilitation and nursing every month (YUAN/month)	22.Do you think your children support the combination of medical care, pension, nursing and rehabilitation	23.Whose opinions will have the greatest impact on your decision to enter a nursing home	24.(Intelligent devices (e.g. WiFi, location system for the elderly)	24.(Safety features (e.g. emergency calling system, wall handrails))	24.(Rehabilitation equipment (e.g. training ladder))	24.(Medical equipment (e.g. portable oxygen tanks, first aid kit))	24.(Cultural and entertainment facilities (e.g. activity room, chess and card room)	24.(cleaning equipment (e.g. washing machine, detergent))	24.(Nutrition catering equipment (e.g. catering tools, communal kitchen))	24.(Building facilities (e.g. barrier-free lifts))	24.(other)
2	5	6	2	1	1	1	1	2	4	2	1	1	3	4	5	5	5	3	4	1					0	1	0	0	0	2	5	2	2	1	0	0	0	0	0	0	0	0
2	1	6	1	1	1	3	5	2	4	3	1	2	2	3	3	4	3	3	4	1					1	0	0	0	0	2	3	2	1	1	0	0	0	0	0	0	0	0
2	1	6	1	1	1	3	5	2	3	2	1	2	2	5	5	5	5	5	4	5	3	3	3	3	1	1	1	1	0	2	4	1	2	1	1	1	1	1	1	1	1	0
2	1	7	1	1	1	3	4	2	4	3	1	2	3	4	3	4	3	3	4	1					1	1	1	1	0	2	2	3	2	0	0	1	0	0	0	0	0	0
1	1	6	1	1	2	1	6	3	2	2	1	1	2	5	5	5	5	5	4	1					1	0	0	0	0	2	2	2	3	1	1	1	1	1	1	1	0	0
1	1	7	1	1	1	1	5	3	4	1	1	1	1	5	5	5	5	5	2	1					1	0	0	0	0	1	2	1	2	0	1	0	0	0	0	0	0	0
1	1	7	1	1	2	2	6	2	4	1	1	1	1	5	5	5	5	5	2	1					1	0	0	0	0	1	5	2	4	0	1	1	1	1	1	1	1	0
1	3	3	1	1	3	3	4	2	2	3	2	2	3	4	4	4	4	4	3	1					1	0	0	0	0	2	2	3	2	1	1	1	1	1	0	0	0	0
2	1	3	2	1	2	4	3	3	3	2	1	1	1	5	5	5	5	5	1	1					1	0	0	0	0	1	1	1	1	0	1	0	0	0	0	0	0	0
2	4	7	2	1	3	3	5	2	3	1	1	2	1	3	3	3	3	3	3	1					1	1	1	1	0	1	2	1	3	1	1	1	1	1	1	1	1	0
1	4	3	2	1	3	6	3	4	1	3	2	2	2	3	5	5	5	3	5	5	2	3	2	3	1	1	1	0	0	2	2	3	2	0	1	1	1	1	0	0	0	0
1	2	2	1	1	3	6	4	3	1	2	1	1	1	5	5	5	5	5	3	5	2	1	3	2	1	0	0	0	0	1	1	1	1	1	1	0	1	0	0	1	0	0
2	3	1	2	1	3	6	3	1	1	3	1	2	3	3	4	4	4	3	4	1					1	0	0	0	0	2	1	2	2	0	0	0	0	0	1	1	0	0
2	4	3	2	1	3	3	3	3	2	3	2	2	2	4	4	4	4	4	1	3	2	2	2	2	1	0	0	0	0	2	2	3	2	0	0	1	0	0	0	0	0	0
1	1	3	2	1	3	6	3	4	1	4	2	2	2	4	4	4	4	4	4	1					1	0	1	0	0	2	1	1	1	0	1	1	1	0	0	0	1	0
2	1	1	2	1	3	6	3	4	2	4	1	2	3	3	5	5	3	3	5	5	3	3	3	3	1	1	1	0	0	3	3	2	2	0	1	1	1	1	1	1	1	0
1	2	3	1	1	3	1	4	5	1	1	1	1	1	5	5	5	5	5	1	1					1	0	0	0	0	2	4	1	1	1	0	0	0	0	0	0	0	0
1	4	3	1	1	3	1	5	2	4	1	1	2	1	5	5	5	5	5	1	1					1	0	0	0	0	1	2	1	2	0	1	0	0	0	0	0	0	0
2	5	2	2	3	3	6	3	3	3	3	2	3	2	4	4	3	3	4	4	1					1	0	0	0	0	3	3	2	2	1	1	0	1	0	1	1	1	0
2	3	2	2	1	3	5	3	3	4	2	1	2	3	5	5	5	5	4	4	1					0	1	0	0	0	2	2	2	3	0	0	0	1	0	0	0	0	0
2	5	1	1	1	3	7	3	5	1	3	3	3	3	4	4	4	4	4	5	2	2	3	2	2	0	1	0	0	0	2	1	3	3	0	1	0	0	0	0	0	0	0
2	1	1	2	1	1	6	3	4	1	2	1	2	2	3	4	5	4	4	4	1					1	0	0	0	0	1	1	3	2	1	1	1	1	1	1	1	1	1
2	1	5	1	1	2	1	5	3	3	2	1	1	2	4	4	5	5	4	4	1					1	0	0	0	0	2	2	2	2	1	1	1	1	1	1	1	1	0
2	1	2	1	2	1	2	2	2	2	3	2	1	2	4	4	4	3	3	1	2	2	3	2	2	1	0	0	0	0	3	2	1	2	1	0	0	0	0	0	0	0	0
2	3	1	2	1	2	6	1	1	1	3	1	2	3	2	2	2	3	3	4	1					1	0	0	0	0	3	2	1	2	1	1	1	1	1	1	1	1	0
2	5	3	2	1	3	6	3	1	2	3	2	2	3	3	3	3	3	3	5	1					0	1	1	1	0	1	3	1	1	1	1	1	1	1	0	0	0	0
1	5	3	1	1	3	5	1	1	2	3	2	2	2	4	4	4	3	5	5	1					1	0	1	0	0	2	1	2	4	0	1	1	1	0	1	0	1	0
1	3	4	2	1	6	6	3	5	2	1	2	2	3	2	3	2	1	4	3	1					0	1	1	1	0	3	3	2	2	0	0	1	0	1	0	0	0	0
2	2	3	1	1	2	4	4	3	2	3	2	2	3	5	5	4	5	5	4	4	2	2	2	2	1	0	0	0	0	3	1	2	1	1	1	1	0	0	0	0	0	0
1	3	1	2	1	6	6	4	1	2	1	2	2	2	4	5	4	3	3	4	5	2	1	2	2	1	0	0	0	0	2	2	2	2	1	1	0	0	1	0	1	0	0
1	1	5	1	1	2	2	6	5	4	1	2	1	2	4	5	5	5	5	2	1					0	1	1	0	0	2	4	2	2	0	1	0	1	1	0	1	0	0
2	2	1	2	1	3	3	2	5	4	2	2	1	2	2	2	3	4	4	2	2	2	3	3	2	0	0	1	1	0	3	2	1	1	0	0	0	1	1	0	1	1	0
1	3	3	1	1	1	1	2	5	3	2	2	1	2	3	3	4	4	5	2	1					1	1	0	1	0	2	2	1	2	1	1	1	1	1	1	1	1	0
1	2	2	2	1	5	6	3	4	2	2	2	1	2	3	3	3	4	4	4	1					1	1	1	1	0	1	2	2	2	1	1	1	1	1	1	0	1	0
2	1	4	1	1	1	3	5	5	4	2	1	1	1	3	5	5	4	4	2	3	1	1	1	2	1	1	1	0	0	2	4	1	2	1	1	0	1	1	0	1	0	0
2	5	2	1	1	8	1	2	3	2	2	2	2	2	2	2	2	2	2	2	2	1	2	2	2	0	0	1	0	0	2	2	3	2	0	0	0	1	0	0	1	0	0
1	4	1	2	3	0	4	6	1	2	2	2	3	3	3	3	3	2	2	2	1					0	1	1	0	0	1	2	6	2	1	1	1	1	0	0	0	0	0
1	2	2	2	1	6	5	2	5	3	3	2	3	3	3	3	4	3	3	3	2	3	3	3	3	1	1	1	1	0	1	2	3	2	0	1	1	1	1	0	0	0	0
1	2	4	1	1	3	3	4	3	3	1	1	1	2	4	4	4	5	4	2	1					1	1	1	1	0	1	3	1	2	1	1	1	1	0	0	0	0	0
2	2	3	1	3	1	6	3	3	4	3	2	1	2	2	4	5	5	5	2	2	2	3	2	2	1	0	1	0	0	2	4	3	2	0	1	0	1	0	1	0	1	0
2	2	2	1	3	4	3	2	3	3	3	4	5	2	3	2	3	2	2	2	2	2	3	2	2	0	0	1	1	0	2	2	2	2	0	0	1	1	0	0	0	1	0
2	3	2	2	3	3	6	3	3	3	3	2	3	4	1	3	2	3	4	3	2	2	2	3	2	1	1	1	1	0	1	1	3	1	0	1	0	1	0	0	0	0	0
2	1	3	2	1	2	4	3	3	4	1	1	2	2	4	4	5	2	4	2	1					1	1	0	1	0	2	2	2	4	0	0	1	0	0	0	1	0	0
2	2	3	1	3	6	1	4	3	4	1	2	2	1	2	4	5	5	4	2	1					0	0	1	0	1	1	5	1	1	0	1	0	1	0	0	0	0	0
1	3	3	1	1	6	4	2	3	3	2	1	2	2	3	3	4	4	4	4	1					1	0	0	1	0	1	2	2	2	1	1	1	1	1	0	0	0	0
1	3	3	1	1	2	4	4	3	3	2	1	1	2	3	3	3	4	4	3	1					1	0	0	1	0	1	2	2	2	1	1	0	1	1	0	1	1	0
1	3	3	1	1	3	3	2	5	3	2	1	1	3	3	3	3	3	4	2	1					1	0	1	1	0	1	2	1	2	1	1	1	1	1	0	0	0	0
1	2	3	1	1	2	4	4	3	3	2	1	2	1	3	3	4	4	4	3	1					1	1	1	0	0	1	2	2	2	1	1	1	0	0	0	0	0	0
1	1	3	1	1	3	5	4	1	3	2	1	1	2	5	5	5	5	5	4	4	3	1	2	2	0	0	1	0	0	3	1	1	3	0	0	0	0	1	0	0	0	0
2	3	2	2	1	3	4	3	5	2	4	3	3	4	3	4	2	2	3	5	5	3	3	4	3	0	1	0	0	0	4	1	3	6	0	1	0	0	0	0	0	0	0
1	5	1	2	1	9	6	4	2	3	1	2	2	2	5	5	5	5	5	2	1					0	1	1	1	0	3	4	1	2	0	1	0	1	0	0	0	1	0
2	3	2	1	1	2	1	2	2	4	2	1	2	1	4	4	5	5	5	2	1					1	0	0	0	0	2	3	2	2	1	0	0	0	0	0	0	1	0
1	3	2	1	3	2	5	4	1	1	1	1	1	1	5	5	5	5	5	3	1					0	0	1	1	0	2	2	2	1	1	0	0	1	1	0	0	0	0
1	1	5	1	3	3	3	5	2	3	2	2	1	2	5	5	4	3	3	2	1					0	1	1	0	0	1	2	2	1	1	0	0	0	1	0	1	0	0
2	1	2	1	4	3	4	6	5	2	3	2	2	3	5	5	4	4	3	5	1					0	0	1	0	0	2	1	1	1	1	0	0	0	1	0	0	0	0
1	3	1	2	1	3	6	3	4	3	2	2	1	2	4	4	4	3	4	4	1					1	0	0	1	0	2	2	2	2	1	1	1	0	1	0	1	0	0
2	3	3	1	1	1	3	2	5	3	1	2	1	1	3	3	4	4	4	2	1					1	1	0	1	0	1	3	1	2	1	1	1	1	1	0	0	0	0
1	3	3	1	1	3	3	2	3	3	4	2	1	1	2	4	4	4	4	1	1					1	1	1	1	0	1	3	1	2	1	1	1	1	0	0	0	0	0
1	3	3	1	1	3	4	4	3	3	3	2	2	2	2	3	4	4	4	3	1					1	1	1	1	0	1	2	2	2	1	1	1	0	1	0	1	1	0
1	2	2	1	1	2	4	4	3	3	2	2	1	3	3	3	4	4	4	3	1					1	1	1	1	0	1	3	1	2	1	1	1	0	1	1	0	0	0
1	3	3	1	1	3	4	2	3	2	3	2	3	2	3	4	4	4	4	3	1					1	1	0	0	0	1	2	1	2	1	1	1	1	1	0	0	0	0
1	3	3	1	1	3	4	4	3	3	3	4	2	3	3	3	4	3	4	3	2	2	2	3	2	1	1	1	0	0	1	3	1	2	0	1	1	0	1	1	0	1	0
1	2	3	1	1	5	4	2	3	3	2	2	1	2	3	3	4	4	5	2	1					1	1	0	1	1	2	2	2	2	1	0	1	1	1	0	0	1	0
1	3	3	1	1	2	1	4	5	4	1	1	2	2	5	5	4	4	4	4	1					1	1	0	1	0	2	3	2	3	0	1	0	1	0	0	0	0	0
1	2	2	2	3	7	6	3	4	2	2	2	3	3	2	3	2	1	2	3	2	2	1	2	3	0	1	0	1	0	3	2	3	1	0	0	0	1	0	1	0	0	0
2	2	5	1	1	5	3	2	2	4	1	1	2	2	5	3	4	3	4	3	2	3	2	1	2	0	1	1	0	0	1	5	1	2	1	0	0	0	1	0	0	0	0
2	5	1	2	3	7	6	1	1	4	2	2	3	3	1	3	2	3	4	3	1					0	1	1	0	0	2	3	3	1	0	1	0	1	0	1	1	0	0
1	3	2	2	3	4	4	3	3	2	3	3	3	3	2	1	3	2	1	2	1					0	1	1	1	0	3	1	3	1	0	1	0	0	0	0	0	1	0
1	5	7	2	1	4	2	4	3	4	3	1	2	3	1	3	4	3	3	2	1					1	0	0	0	0	2	3	2	2	1	1	1	1	1	0	0	0	0
2	2	4	2	1	4	6	3	3	3	2	1	2	2	3	3	4	4	4	2	1					0	1	0	0	0	1	3	1	2	1	1	0	1	1	0	0	0	0
2	3	3	2	1	4	6	3	3	4	3	2	3	3	3	5	5	5	5	5	1					1	0	0	0	0	3	1	2	3	1	0	1	1	0	0	0	1	0
1	1	3	2	1	1	6	3	3	2	2	1	2	2	4	5	5	5	5	5	1					1	0	0	0	0	3	1	3	2	1	1	1	1	1	1	1	1	0
2	1	4	1	1	3	4	4	3	4	3	1	3	3	3	4	4	4	3	4	2	2	1	1	2	1	1	1	0	0	2	4	1	1	0	1	0	0	1	0	1	0	0
1	3	5	1	1	2	1	5	3	4	2	2	2	2	4	4	4	4	4	2	3	1	1	2	2	0	1	1	0	0	2	4	2	4	1	1	0	0	1	1	1	0	0
1	3	3	1	1	2	1	4	3	4	3	3	3	3	4	4	3	3	4	4	1					1	0	0	1	0	3	2	1	2	0	1	0	0	1	1	1	0	0
1	3	2	1	1	5	4	2	5	3	2	2	2	3	2	2	2	2	2	2	1					1	1	1	1	0	1	2	2	2	1	1	1	1	1	0	0	0	0
2	2	2	2	1	3	6	3	4	3	2	1	1	2	4	4	4	4	5	3	1					1	1	1	1	0	2	2	2	2	1	1	1	0	1	0	0	0	0
2	1	3	1	1	3	4	4	3	2	2	2	2	3	3	4	3	2	2	4	1					0	0	1	0	0	2	2	1	2	1	1	0	1	1	1	1	0	0
2	4	3	1	4	3	5	3	1	2	2	2	2	2	4	5	4	4	4	2	3	1	1	4	5	1	0	0	0	0	1	4	1	1	1	1	0	0	0	0	0	0	0
1	3	1	2	3	1	6	3	4	2	4	5	4	5	1	3	1	3	1	2	3	1	3	4	1	1	1	0	0	0	1	3	1	2	0	0	0	1	0	0	0	0	1
2	5	1	2	3	4	5	3	3	3	3	4	4	4	1	2	1	3	1	5	1					0	0	1	0	1	1	3	1	1	0	1	0	1	0	0	0	0	0
2	1	1	2	4	3	6	2	2	3	3	2	3	3	2	3	4	4	4	3	2	1	2	2	2	0	1	0	0	0	3	2	2	2	0	1	0	0	0	0	0	0	0
1	3	4	1	2	3	5	3	2	4	1	1	2	1	5	5	5	5	5	3	1					0	1	1	0	0	3	4	1	1	1	1	1	1	1	1	1	1	0
1	1	4	2	3	5	1	5	3	2	2	2	2	3	3	5	4	4	5	2	3	2	1	2	3	1	1	0	0	0	2	2	3	2	0	0	0	1	1	1	0	0	0
2	3	7	1	1	5	3	5	3	4	2	2	2	3	4	5	4	4	4	3	1					1	1	1	1	0	1	3	2	1	1	1	1	1	1	0	0	0	0
2	3	2	1	1	4	4	2	5	2	1	2	2	2	3	3	3	3	3	2	1					1	1	1	1	0	1	2	2	2	1	0	1	1	1	0	1	0	0
1	2	3	1	1	5	3	4	3	3	2	1	1	1	4	4	5	5	5	1	1					1	1	1	1	0	1	2	2	3	1	1	1	1	0	0	0	0	0
1	1	2	1	1	5	1	4	3	3	2	1	2	2	4	5	5	3	4	4	1					1	0	0	0	0	3	2	2	1	0	0	0	#REF!	1	0	1	1	0
1	3	5	1	2	2	2	2	2	3	2	5	1	2	4	5	5	5	5	1	1					0	1	1	0	0	3	4	3	1	1	1	1	1	1	0	0	0	0
2	2	3	1	1	2	3	1	3	2	1	2	2	2	4	4	4	5	3	4	2	2	2	1	2	1	0	0	0	0	2	2	2	4	0	1	0	0	#REF!	0	1	1	0
1	3	2	1	1	5	3	2	3	2	3	2	2	2	2	3	2	3	4	3	2	3	3	2	2	0	0	1	0	0	2	1	2	1	1	1	1	1	1	1	1	0	0
2	5	1	2	1	8	6	3	5	1	4	4	4	4	1	1	1	2	2	4	4	2	2	2	3	1	0	0	0	0	2	1	1	2	1	0	1	1	1	0	1	0	0
2	2	3	1	4	3	5	5	3	2	2	2	2	3	3	4	3	2	2	2	1					0	0	1	0	0	3	3	3	6	1	0	0	1	0	0	1	1	0
1	3	3	2	3	7	1	2	2	4	4	3	3	5	2	2	2	1	1	3	3	1	2	2	3	0	1	0	0	0	3	4	1	4	1	0	1	0	1	0	1	0	0
2	2	4	1	1	3	3	2	3	2	3	3	2	4	2	1	3	2	2	3	2	2	2	1	1	0	0	1	0	0	2	2	2	2	0	1	0	0	1	0	0	1	0
1	2	1	2	4	3	3	6	2	2	2	2	4	2	1	2	1	1	2	3	3	2	3	3	3	1	0	0	0	0	3	2	2	2	1	1	0	1	0	0	1	1	0
2	1	4	1	1	3	3	6	3	3	2	2	1	2	5	4	5	5	4	3	1					0	1	1	0	0	2	1	2	2	1	0	1	0	1	0	0	0	0
1	2	2	2	3	2	4	4	4	3	3	2	1	3	2	2	2	3	4	3	1					0	1	1	1	0	2	2	2	1	0	1	1	1	1	1	1	1	0
2	3	2	2	1	3	5	3	3	3	3	2	2	3	5	5	5	5	5	2	1					0	1	0	0	0	2	4	2	2	1	1	0	1	0	1	0	0	0
1	4	2	2	1	4	6	3	3	3	1	1	2	2	3	4	2	3	2	5	3	3	3	3	1	1	1	0	0	0	3	5	3	3	1	0	0	0	1	0	1	0	0
1	3	3	2	3	3	6	3	3	3	2	2	2	2	3	4	5	4	4	3	1					1	1	1	0	0	3	3	2	2	0	0	0	0	1	1	1	0	0
2	4	1	2	1	3	6	3	3	3	2	2	2	2	5	5	5	5	5	3	1					1	0	0	1	0	3	1	2	2	0	0	0	0	1	1	1	0	0
1	1	2	2	1	4	6	6	3	4	2	2	2	2	4	4	4	4	4	4	1					1	0	0	1	0	3	1	2	2	0	0	0	1	1	0	1	1	0
1	2	2	1	1	5	4	4	3	3	2	1	2	2	3	3	3	3	3	3	1					1	1	1	1	0	2	2	1	2	1	0	0	0	1	1	0	1	0
1	3	5	1	1	2	2	2	2	3	2	2	1	1	3	3	4	4	4	2	1					1	1	1	1	0	1	2	2	2	1	1	1	1	1	1	1	1	0
2	1	7	1	1	2	2	4	2	4	1	1	2	1	5	5	5	5	5	1	1					0	1	1	0	0	1	5	1	2	1	1	0	1	0	0	0	1	0
2	1	3	2	1	3	4	2	1	2	3	2	2	3	4	5	3	4	4	5	5	2	2	2	1	0	0	1	0	0	3	1	2	1	1	0	0	0	1	0	0	0	0
1	2	3	1	2	3	1	2	2	3	3	3	2	3	2	3	2	2	1	1	2	1	3	2	3	1	0	1	1	1	3	3	2	2	0	0	1	0	0	1	0	0	0
2	2	3	2	1	4	5	2	3	2	2	2	2	2	1	2	2	1	2	2	2	2	2	3	4	1	0	1	0	0	2	3	3	4	0	1	1	0	0	0	0	0	0
1	4	2	2	1	2	6	1	1	3	2	1	2	2	5	5	5	4	5	5	1					1	1	0	0	0	2	1	2	1	0	1	0	0	1	0	1	0	0
2	1	5	1	1	3	3	2	2	3	1	1	1	1	4	5	5	5	3	3	1					1	1	1	0	0	2	3	2	4	0	1	0	0	1	0	1	1	0
1	5	1	2	1	1	6	1	1	2	3	3	2	3	3	4	2	2	4	5	1					0	1	1	0	0	2	1	3	4	0	1	1	1	1	1	1	1	0
1	3	3	1	1	1	4	4	5	3	2	2	2	3	4	5	4	4	5	2	1					1	1	1	1	0	1	2	2	1	0	1	1	1	0	1	1	0	0
2	2	2	2	3	2	6	3	3	2	2	2	3	2	5	5	5	4	5	3	1					1	1	0	0	0	3	1	3	1	0	0	0	1	1	0	1	0	0
2	2	1	2	1	3	4	2	5	3	3	2	3	3	2	4	2	2	5	2	1					1	1	1	1	0	1	2	1	2	0	1	1	1	0	0	0	1	0
2	5	1	1	1	5	7	4	5	3	1	2	1	2	4	4	4	5	5	4	2	2	2	2	3	1	0	0	1	0	2	2	2	4	0	1	0	0	1	0	1	0	1
1	4	3	1	1	2	1	6	5	4	1	2	2	1	5	5	5	4	4	2	3	2	3	2	3	1	1	0	9	9	1	3	2	4	0	1	0	1	1	0	1	0	0
1	5	1	2	3	4	6	3	1	2	2	2	1	2	3	5	4	5	5	5	1					1	1	0	0	0	2	1	3	2	0	1	0	1	1	0	0	0	0
1	1	7	1	1	4	3	5	5	4	1	1	1	2	5	5	5	5	4	3	1					1	1	0	1	0	1	3	1	2	1	1	0	1	1	0	1	0	0
1	1	6	1	1	2	1	5	3	2	4	4	2	4	3	3	4	3	3	4	1					1	1	0	0	0	2	2	3	5	1	1	1	1	0	1	0	0	0
2	4	5	1	3	2	3	5	2	3	3	1	2	3	5	5	5	5	5	4	1					1	0	0	1	0	2	3	2	2	0	1	0	0	0	1	1	0	0
2	4	6	1	1	4	3	4	1	2	3	2	1	3	4	3	4	3	3	5	1					1	1	0	0	0	2	2	3	3	1	1	1	1	1	1	0	0	0
2	4	6	1	1	2	3	5	2	4	2	1	1	1	5	5	5	5	5	2	3	3	3	2	2	0	1	1	1	0	2	2	2	2	0	1	1	0	0	1	0	0	0
1	3	6	1	1	2	3	1	2	3	4	1	2	2	5	5	5	5	5	2	5	3	2	3	2	0	1	0	0	0	3	3	2	2	1	0	0	0	1	0	0	0	0
2	3	6	1	1	2	3	5	3	3	3	1	1	2	5	5	5	5	5	3	1					0	1	0	0	0	2	3	2	2	0	0	0	1	1	0	0	0	0
1	5	5	1	1	4	2	5	3	3	3	1	1	3	4	4	4	4	4	1	1					1	0	0	0	0	2	4	2	6	0	0	1	1	0	1	0	0	0
2	4	3	1	1	2	1	5	3	2	2	1	1	2	5	5	5	5	5	2	1					1	1	0	1	0	1	2	1	3	0	1	1	1	1	1	1	0	0
1	4	6	1	1	2	1	5	3	3	3	2	2	3	3	3	3	3	3	3	5	2	1	1	1	1	0	0	0	0	2	2	2	2	0	0	1	1	1	1	0	0	0
2	4	5	1	1	1	1	5	3	4	3	2	2	3	3	5	5	5	3	4	1					1	0	0	0	0	3	1	3	5	1	1	0	1	0	1	0	0	0
2	4	1	1	1	1	1	5	3	3	3	1	2	3	5	5	5	5	5	4	1					1	0	0	0	0	3	2	4	2	0	0	0	0	1	0	0	0	0
1	3	6	1	1	1	7	4	3	2	3	1	2	2	3	4	4	4	3	4	1					1	0	0	1	0	3	5	3	2	1	0	0	0	0	0	0	0	0
1	2	3	1	1	1	3	5	2	4	3	1	1	1	4	4	4	4	4	5	1					1	0	0	0	0	4	1	5	4	0	0	0	1	1	1	1	0	0
1	1	6	1	1	1	1	6	3	4	3	1	2	1	4	4	4	4	4	1	2	1	1	1	1	0	0	1	0	0	1	3	1	3	0	0	0	0	0	0	1	0	0
1	4	6	1	1	2	3	5	2	4	3	1	1	2	3	5	5	3	3	2	1					1	0	1	0	0	3	4	3	2	1	0	1	0	1	0	0	0	0
2	4	3	1	1	2	1	5	3	4	4	4	3	1	5	5	5	5	5	4	1					1	0	0	0	0	3	4	3	2	1	0	1	1	1	0	0	0	0
1	5	6	1	1	2	1	5	3	3	2	2	1	3	5	5	5	5	5	1	2	2	2	2	2	0	0	1	0	0	1	1	2	2	1	1	0	1	1	1	1	1	0
2	3	2	2	1	3	6	3	4	3	2	1	2	1	4	4	3	3	4	5	1					1	0	0	0	0	2	1	1	1	1	0	1	0	0	0	0	0	1
2	4	5	1	1	3	3	5	2	3	2	1	2	2	5	5	5	5	4	3	1					0	0	1	1	0	0	2	2	2	1	0	1	0	1	0	0	1	0
2	1	4	1	1	1	3	4	2	3	2	1	1	1	4	4	4	4	4	4	1					1	0	0	0	0	3	3	3	5	0	0	1	1	1	1	0	0	0
2	2	3	1	1	1	1	5	3	4	2	1	1	1	3	4	5	4	4	5	1					0	0	0	1	0	2	3	2	1	0	0	1	0	1	0	0	0	0
2	1	6	1	1	1	3	5	2	3	3	1	2	3	4	4	5	5	4	3	1					0	0	0	1	0	2	2	2	2	1	1	1	1	1	1	1	0	0
1	5	6	1	3	2	3	5	3	4	3	4	1	4	4	4	4	3	3	5	5	2	2	1	1	1	0	0	0	0	3	1	3	2	1	0	0	0	0	0	0	0	1
1	5	3	1	1	3	2	5	2	3	2	1	1	2	2	2	2	3	3	5	1					0	0	0	1	0	2	2	2	1	0	0	0	1	1	1	1	0	0
2	4	5	1	1	3	3	5	2	3	2	1	1	2	3	3	3	3	3	5	2	1	1	1	1	0	0	0	1	0	2	1	2	1	0	0	0	1	1	1	1	0	0
2	5	6	1	1	2	2	5	2	4	3	2	1	2	4	4	4	3	5	4	1					1	0	0	0	0	3	3	2	3	1	1	1	0	1	0	0	0	0
1	5	5	1	1	1	7	5	2	4	5	4	3	4	2	3	2	1	4	3	1					1	0	1	0	0	1	2	2	2	1	0	1	0	1	0	0	0	1
2	5	3	1	1	3	2	5	2	4	3	4	2	3	5	5	4	5	5	1	3	1	1	1	1	1	0	0	0	0	1	5	1	2	1	0	0	1	0	0	1	0	1
2	4	6	1	1	2	1	5	3	4	3	4	2	3	4	5	4	3	3	1	2	2	2	1	1	0	0	1	0	0	1	5	1	2	0	0	0	0	0	0	0	0	1
1	5	1	1	3	3	5	5	3	4	3	1	2	3	4	5	5	5	5	5	1					1	0	0	0	0	2	5	2	2	1	0	1	1	1	1	0	0	0
2	5	6	1	3	3	2	5	3	2	3	2	2	3	2	2	3	4	4	2	2	2	3	1	2	1	0	0	0	0	2	2	1	1	0	0	1	1	0	1	0	0	0
2	5	6	1	1	3	3	5	2	4	3	3	2	3	3	3	4	4	5	4	1					1	1	0	0	0	5	3	2	1	1	0	1	0	1	0	0	0	0
2	3	5	1	1	1	3	5	2	3	3	2	2	2	3	3	3	4	4	4	1					0	1	0	0	0	2	5	2	1	0	0	0	1	0	1	1	0	0
1	1	1	1	3	0	6	5	3	2	3	4	3	5	3	5	5	4	4	2	1					0	0	1	0	0	3	2	6	2	0	0	1	0	0	0	0	0	1
2	5	6	1	3	2	3	5	2	3	2	2	1	2	2	2	2	2	2	3	2	1	1	1	1	0	0	1	0	0	2	5	2	1	0	1	0	1	0	1	0	0	0
2	5	1	1	1	3	1	5	3	4	3	5	1	5	3	3	3	2	2	3	1					0	0	1	0	0	3	5	2	1	0	0	1	1	1	0	0	0	0
2	3	6	1	1	1	3	5	2	4	3	1	2	3	3	3	4	3	3	4	1					0	0	1	0	0	1	1	2	2	0	0	0	1	1	0	0	0	0
1	5	6	1	2	4	1	1	5	2	1	2	1	1	4	4	4	5	4	4	1					0	0	1	0	0	2	5	1	1	1	0	1	1	1	1	0	0	0
1	4	6	1	1	1	3	1	2	4	2	1	2	2	2	4	5	5	5	4	1					0	0	1	0	0	2	5	1	2	1	0	0	0	0	0	1	0	0
2	5	6	1	1	2	1	5	3	3	3	1	2	2	3	2	3	2	2	5	2	1	1	3	3	0	0	1	1	1	3	5	1	2	1	0	1	1	0	0	0	0	0
1	5	6	1	1	2	1	5	3	4	3	1	1	2	1	3	2	3	4	3	1					0	1	0	0	0	1	5	1	2	1	1	1	0	1	0	1	0	0
2	4	4	1	1	2	3	5	2	4	2	1	2	1	4	4	5	2	4	2	1					0	0	1	0	0	1	5	1	2	0	1	0	1	1	1	0	0	0
2	4	6	1	1	0	1	5	2	4	1	1	2	1	2	4	5	5	4	2	3	1	1	1	3	0	0	1	0	0	1	3	6	2	0	1	0	1	1	1	1	1	0
1	5	6	1	1	3	1	5	2	2	3	1	2	1	3	3	4	4	4	2	2	1	1	1	3	1	0	0	0	0	2	2	1	1	0	0	0	0	0	0	0	0	0
2	5	6	1	1	3	3	5	2	2	1	1	1	1	3	3	3	4	4	5	1					0	0	1	0	0	2	2	1	1	1	0	0	0	1	0	0	0	0
1	5	6	1	1	3	3	5	2	4	3	1	1	1	3	3	3	3	4	2	2	1	1	1	2	0	0	1	0	0	1	2	1	2	1	0	0	1	1	1	0	0	0
2	1	6	1	4	0	1	5	3	2	3	1	3	3	3	3	4	4	4	3	1					1	1	0	1	0	2	1	6	2	1	1	0	1	1	1	1	0	0
1	5	6	1	1	1	2	6	2	4	1	1	1	1	5	5	5	5	5	3	3	1	1	1	1	0	0	1	1	0	1	1	1	2	1	1	0	1	1	1	1	1	0
1	3	3	1	1	2	1	5	2	3	2	1	1	1	3	4	2	2	3	5	1					0	0	1	0	0	1	5	1	2	1	0	1	1	1	1	0	0	0
2	5	6	1	1	2	3	5	2	3	3	1	3	2	5	5	5	5	5	1	3	1	1	1	3	0	1	0	0	0	1	1	1	2	1	0	1	0	1	0	0	0	0
2	4	5	1	1	2	3	5	2	4	2	1	2	1	4	4	5	5	5	2	3	1	1	2	2	0	0	1	0	0	2	5	1	2	1	1	1	1	1	1	0	0	0
2	5	4	1	1	3	3	6	2	3	1	1	1	1	5	5	5	5	5	4	3	1	2	1	2	0	0	0	1	0	1	5	1	1	1	1	1	1	0	1	0	0	0
2	2	6	1	4	0	2	5	2	3	1	1	1	1	5	5	4	3	3	2	1					0	0	1	0	0	2	2	6	2	1	0	1	0	1	0	0	0	0
2	5	6	1	1	3	3	5	2	4	3	1	1	1	5	5	4	4	3	5	1					0	0	1	0	0	1	5	1	1	1	1	1	1	1	1	1	0	0
2	5	6	1	1	3	2	5	2	4	2	1	1	1	4	4	4	3	4	1	1					0	0	0	1	0	1	5	1	2	0	0	1	1	0	0	0	0	1
1	5	6	1	1	3	2	5	2	4	2	1	1	1	3	3	4	4	4	2	1					0	0	0	1	0	1	5	1	2	1	0	1	1	0	0	0	0	1
2	4	2	1	3	1	1	5	3	1	3	2	2	3	2	4	4	4	4	4	2	2	2	2	1	0	1	0	0	0	2	1	2	1	0	0	0	0	1	0	0	0	0
2	5	6	1	1	2	3	5	2	3	2	2	3	3	2	3	4	4	4	2	3	1	1	1	2	0	1	0	0	0	2	5	2	2	0	1	0	1	1	1	1	1	0
1	4	6	1	3	2	3	5	3	2	3	1	1	2	3	3	4	4	4	1	3	1	1	1	1	0	0	1	0	0	1	1	2	1	1	1	0	1	1	1	1	1	0
1	5	6	1	3	3	1	6	5	3	3	2	3	4	3	4	4	4	4	2	3	1	1	1	1	0	1	0	0	0	1	5	1	2	0	1	0	1	1	1	1	1	0
2	5	3	1	1	2	2	5	2	2	3	1	2	2	3	3	4	3	4	5	3	1	4	1	1	0	0	1	0	0	1	1	1	1	0	1	0	1	1	1	1	0	0
2	5	6	1	3	2	3	5	2	3	3	2	2	2	3	3	4	4	5	2	3	1	3	1	1	0	0	1	0	0	1	5	1	1	1	1	1	1	1	1	1	1	0
2	5	3	1	1	3	1	5	3	4	3	1	1	1	5	5	4	4	4	2	3	1	2	1	1	0	1	0	0	0	1	5	1	1	1	1	0	1	1	1	0	0	0
1	1	5	1	1	1	1	5	3	4	1	1	1	1	2	3	2	1	2	2	1					0	0	1	0	0	1	5	1	2	1	1	1	1	1	1	0	0	0
1	4	6	1	1	3	1	5	3	4	3	2	2	3	5	3	4	3	4	1	1					0	0	1	0	0	1	5	1	2	1	1	1	1	1	1	1	1	0
1	5	3	1	1	3	1	5	3	2	2	1	1	1	1	3	2	3	4	4	1					0	0	1	0	0	1	5	1	1	0	1	0	1	0	1	0	0	0
1	5	6	1	1	3	2	5	2	3	3	1	1	3	2	1	3	2	1	3	1					0	0	0	1	0	2	2	2	2	1	0	0	0	1	0	0	0	0
2	5	1	2	3	0	6	3	3	1	2	1	2	2	1	3	4	3	3	5	1					0	0	1	0	0	2	1	6	2	0	0	0	1	0	1	0	0	0
2	1	1	2	1	2	5	3	4	1	3	2	2	3	3	3	4	4	4	5	2	1	4	2	1	1	0	0	0	0	1	2	3	1	1	1	1	1	0	1	1	0	0
1	1	6	1	3	0	3	1	2	1	4	4	1	1	3	5	5	5	5	5	1					1	0	0	0	0	2	1	3	2	1	1	1	1	1	1	1	1	0
2	1	3	2	4	2	4	1	3	2	4	4	5	4	4	5	5	5	5	5	1					1	0	0	0	0	3	4	3	2	1	1	0	0	0	0	0	1	0
2	5	2	2	3	2	6	3	3	4	2	2	1	2	3	4	4	4	3	5	2	2	3	1	1	1	0	0	0	0	2	2	2	1	1	0	0	1	1	1	0	0	0
2	1	3	2	4	1	4	3	4	1	2	2	1	2	4	4	4	4	4	4	2	1	2	2	1	0	0	1	0	0	2	2	1	4	0	0	0	1	0	0	0	0	0
2	1	2	2	4	1	5	3	3	1	2	1	1	2	4	4	3	3	4	5	1					1	0	1	0	0	3	1	3	2	0	0	0	0	1	1	0	0	0
2	1	2	2	1	1	5	4	3	4	1	1	1	1	2	2	2	2	2	3	1					0	0	1	0	0	2	2	2	2	0	0	0	1	1	1	1	0	0
2	5	2	1	3	4	5	5	3	2	4	1	2	1	4	4	4	4	5	5	1					0	0	1	0	0	1	1	1	1	1	0	1	1	1	1	1	0	0
1	1	3	2	1	1	5	3	3	1	2	3	2	2	3	4	3	2	2	4	1					0	0	1	0	0	4	4	2	1	0	0	0	0	0	0	0	0	1
2	2	1	2	1	2	2	3	4	4	1	1	1	1	4	5	4	4	4	1	1					1	1	0	0	0	1	3	1	2	1	1	1	1	1	1	1	1	0
2	5	6	1	3	0	3	5	2	3	3	4	1	4	1	3	1	3	1	4	1					1	0	1	0	0	2	5	1	2	1	1	1	1	1	1	0	0	0
2	2	6	2	3	4	6	1	1	4	4	1	3	4	1	2	1	3	1	2	2	1	1	1	1	0	1	0	0	0	1	5	1	2	1	1	1	1	1	1	1	1	0
2	5	2	2	3	4	1	5	3	2	4	4	4	4	2	3	4	4	4	5	3	1	3	1	1	1	0	0	0	0	2	2	1	2	0	0	0	0	0	0	0	0	0
1	3	5	1	1	2	3	5	2	3	3	4	3	4	5	5	5	5	5	4	1					1	0	0	0	0	2	3	2	2	1	1	1	1	1	1	1	0	0
1	5	3	1	1	3	2	5	2	4	3	3	2	4	3	5	4	4	5	4	1					0	0	1	0	0	2	1	2	2	0	0	0	1	0	1	0	0	0
2	5	6	1	1	2	3	4	2	4	2	1	1	1	4	5	4	4	4	2	1					0	0	1	1	0	2	5	2	1	1	0	1	1	1	0	0	0	0
2	5	2	2	3	3	1	4	3	2	2	2	1	2	3	3	3	3	3	2	1					0	0	1	0	0	2	4	2	1	1	0	1	0	0	1	0	0	0
1	5	2	1	1	5	2	5	2	3	2	1	1	2	4	4	5	5	5	5	3	1	2	1	1	1	0	0	0	0	3	5	2	2	1	0	0	1	0	0	0	0	0
2	1	2	2	1	2	5	3	3	3	1	1	2	1	4	5	5	3	4	3	1					1	0	0	0	0	2	1	3	2	1	0	1	1	0	1	0	0	1
1	2	6	1	1	1	1	5	3	4	1	1	1	1	4	5	5	5	5	4	1					1	0	1	0	0	1	5	2	2	0	1	0	1	1	1	0	0	0
2	5	2	1	1	2	1	5	3	2	3	4	3	4	4	4	4	5	3	4	2	2	2	2	1	1	1	1	1	0	2	5	2	1	1	1	0	1	1	1	0	0	0
2	1	1	2	1	1	6	1	3	4	1	1	1	1	2	3	2	3	4	1	1					1	0	0	0	0	2	1	2	2	1	1	1	1	1	1	1	1	0
1	5	4	1	3	1	2	5	2	3	3	3	2	3	1	1	1	2	2	4	1					0	0	1	0	0	4	5	2	2	0	0	1	0	0	0	0	0	1
1	5	6	1	3	2	2	5	2	3	3	1	1	3	3	4	3	2	2	5	3	1	1	1	1	1	0	0	0	0	2	5	1	2	1	0	0	1	0	0	0	0	0
2	1	5	1	1	1	1	2	3	2	3	1	1	3	2	2	2	1	1	3	1					1	1	0	0	0	1	3	1	1	1	0	0	0	1	0	0	0	0
2	1	1	2	3	5	6	3	4	4	3	2	1	1	2	1	3	2	2	3	5	1	1	1	2	1	0	1	0	0	2	5	2	1	0	0	1	0	0	0	0	0	1
1	5	6	1	1	3	2	5	2	3	3	4	1	4	1	2	1	1	2	4	1					1	0	1	0	0	2	5	2	2	0	0	0	1	1	1	1	0	0
2	5	1	1	3	2	7	5	3	4	3	4	2	2	5	4	5	5	4	5	1					1	0	1	0	0	2	2	2	1	0	0	0	1	0	1	0	0	0
1	5	3	1	3	2	3	5	3	1	2	2	3	3	2	2	2	3	4	5	1					1	0	0	0	0	2	5	3	2	1	0	0	1	0	0	0	1	0
2	1	3	1	1	1	4	5	3	3	1	1	1	1	5	5	5	5	5	1	1					1	0	1	0	0	1	5	1	2	1	1	1	1	1	1	0	1	0
2	5	1	1	3	5	3	5	3	4	1	2	1	2	3	4	2	3	2	5	2	1	1	1	1	0	0	1	0	0	2	5	2	2	1	1	0	1	1	1	1	1	0
1	5	1	1	3	2	1	5	2	2	3	2	1	1	3	4	5	4	4	2	1					0	0	1	0	0	1	4	2	2	1	0	0	1	1	1	0	0	0
2	2	2	2	1	2	5	5	4	4	1	1	2	1	5	5	5	5	5	2	1					1	0	0	0	0	1	1	3	2	0	0	1	1	1	1	0	0	0
1	1	3	2	2	0	6	1	5	1	2	2	1	2	4	4	4	4	4	5	2	2	4	3	1	1	0	0	0	0	2	1	6	4	0	0	1	1	1	1	0	0	0
1	5	2	1	3	5	1	5	3	2	3	2	1	3	3	3	3	3	3	3	1					0	1	0	0	0	2	4	3	2	0	0	0	0	1	0	0	0	0
1	2	3	2	1	2	5	3	4	4	1	1	1	1	3	3	4	4	4	3	1					1	0	0	0	0	2	1	3	2	0	1	0	1	1	1	0	0	0
2	1	1	2	3	1	5	3	3	4	1	1	1	1	5	5	5	5	5	5	1					0	0	0	1	0	2	2	2	2	0	0	1	1	1	1	0	1	0
2	5	2	1	1	1	5	2	3	1	3	4	2	2	2	3	2	2	1	5	1					1	0	0	0	0	3	1	1	1	0	0	1	1	0	0	0	0	0
2	1	1	2	1	2	6	2	5	2	4	2	2	3	1	2	2	1	2	5	3	1	1	1	1	0	0	1	0	0	3	1	4	2	0	0	0	1	0	0	0	0	0
2	5	5	1	1	3	1	4	3	4	3	2	2	2	4	2	1	2	3	4	3	2	1	1	2	1	0	0	0	0	1	1	1	3	0	1	0	1	1	1	1	1	0
1	5	5	1	1	3	1	4	3	4	4	4	3	4	5	3	2	3	5	3	3	3	1	2	2	0	0	0	0	1	1	1	2	3	0	0	1	1	1	0	0	1	1
1	5	3	1	3	3	5	5	3	4	2	1	1	1	4	5	5	5	4	4	3	1	1	1	3	0	0	1	0	0	2	4	2	1	0	0	0	0	1	0	0	0	0
1	5	3	1	1	2	1	5	3	4	2	1	1	3	4	4	3	4	4	2	3	1	2	1	1	1	0	0	0	0	4	5	2	2	1	0	0	0	1	1	1	0	0
1	5	2	1	3	2	1	5	3	1	2	1	1	2	4	4	4	4	4	4	3	1	2	1	1	0	0	1	0	0	2	5	2	1	0	0	0	0	0	1	1	0	0
1	5	5	1	3	2	3	5	2	5	2	1	2	2	5	3	5	4	5	2	3	1	3	1	2	0	0	1	0	0	1	5	2	2	0	0	0	0	1	0	0	0	0
1	3	5	1	1	2	1	5	3	2	2	2	1	2	3	3	2	3	3	3	3	2	2	2	2	1	0	0	0	0	2	4	2	1	0	1	0	1	1	0	0	0	0
2	5	1	1	1	4	3	1	1	4	2	2	1	1	4	4	4	4	4	5	3	3	2	2	1	1	1	1	1	0	2	4	2	2	0	1	0	1	1	0	1	0	0
2	2	2	2	1	2	6	1	4	2	2	1	2	2	5	5	5	5	5	4	1					0	0	1	0	0	3	3	2	2	0	0	0	1	1	0	0	1	0
2	5	1	2	3	1	3	3	3	1	3	2	2	3	2	4	4	4	4	5	3	2	2	1	1	0	0	1	0	0	2	3	1	2	0	0	0	0	0	0	0	0	1
1	5	7	2	3	2	3	3	2	1	3	2	3	3	4	5	4	4	4	5	3	1	3	1	3	0	0	1	0	0	1	5	1	2	0	0	1	1	0	0	0	0	0
2	4	2	1	1	2	3	5	2	2	3	1	2	2	5	5	5	5	4	5	3	1	3	3	2	1	0	0	0	0	3	4	2	1	0	0	0	0	1	0	0	0	0
2	5	1	2	3	5	6	3	4	1	3	2	2	3	5	5	5	5	5	5	3	1	4	2	2	0	0	1	0	0	2	3	2	1	0	0	0	0	0	0	1	0	0
1	3	2	2	1	2	1	3	3	3	3	1	2	2	5	5	5	5	4	3	1					1	0	0	0	0	2	3	2	2	0	1	0	1	1	0	1	0	0
2	2	2	2	1	2	1	3	3	3	3	1	2	2	5	5	5	4	5	5	1					1	0	0	0	0	2	3	2	2	0	1	0	0	1	0	0	0	1
2	3	2	2	1	2	4	3	4	1	2	1	2	2	5	5	5	5	5	5	1					1	1	1	0	0	2	3	3	2	0	1	0	0	0	0	0	1	0
1	4	2	2	1	2	4	3	4	1	3	2	2	2	5	5	5	5	5	5	1					1	0	1	0	0	2	3	3	2	0	1	0	0	0	0	1	0	0
1	5	5	2	3	2	3	5	2	3	2	1	1	1	5	5	5	5	5	5	3	3	2	2	3	0	0	1	0	0	1	1	2	1	0	0	0	0	0	0	0	0	1
2	5	1	2	3	4	6	3	4	1	2	2	2	3	5	5	4	5	5	5	3	1	4	2	1	0	0	1	0	0	2	1	2	1	0	1	0	0	1	0	0	0	1
2	4	4	1	3	1	3	5	2	1	3	2	1	1	5	5	5	5	5	5	3	2	4	2	3	0	0	1	0	0	1	5	3	5	1	1	1	1	1	1	1	1	0
2	5	1	2	3	5	4	3	4	1	3	2	3	2	5	5	5	5	5	5	3	1	4	3	3	0	0	1	0	0	3	1	3	1	0	1	0	0	0	0	0	0	0
2	3	1	2	1	3	6	3	5	2	2	2	1	2	4	5	4	4	3	5	3	3	3	2	1	1	0	1	0	0	3	1	3	1	0	0	0	0	1	0	1	0	0
2	2	1	2	1	2	6	1	1	3	3	1	2	2	5	5	5	5	5	5	1					1	0	0	0	0	3	1	2	2	0	1	0	0	1	0	0	0	0
1	5	2	2	3	5	6	3	4	1	3	1	2	3	4	5	5	5	5	5	3	1	2	2	2	1	0	0	0	0	2	2	2	2	0	1	0	0	0	0	0	0	0
1	3	3	2	1	2	6	3	3	1	2	1	3	3	4	4	4	4	4	5	1					1	1	0	0	0	2	2	2	1	0	1	0	0	1	0	1	0	0
2	2	1	2	1	2	6	3	3	1	2	1	2	2	4	4	4	4	4	5	1					1	1	0	1	0	2	2	2	1	0	1	0	1	1	0	1	0	0
1	1	6	1	1	2	2	5	1	3	2	2	2	3	4	3	4	3	3	3	2	3	3	3	3	1	1	0	0	0	2	3	3	2	1	1	0	1	1	0	0	0	0
1	1	4	1	1	1	1	2	2	1	1	1	1	1	5	5	5	5	5	2	3	1	1	1	1	1	0	0	0	0	4	1	1	1	1	0	0	0	0	0	0	0	0
1	1	6	1	1	2	1	4	2	2	3	2	2	3	5	5	5	5	5	3	3	4	4	4	4	0	1	1	1	0	2	2	2	2	0	0	0	0	1	0	0	1	0
1	2	5	1	1	3	3	1	1	3	3	2	3	3	5	5	5	5	5	3	4	4	4	5	4	1	0	0	0	0	2	2	3	3	0	0	1	0	0	0	0	0	0
1	1	3	2	1	2	5	4	2	1	3	1	2	3	4	4	4	4	4	4	1					1	0	0	0	0	3	1	3	1	1	1	0	0	1	0	0	0	0
1	1	6	1	1	2	3	5	1	3	3	2	2	4	5	5	5	5	5	2	1					1	0	1	0	0	2	3	2	2	1	0	1	0	0	1	0	1	0
1	5	6	1	4	3	3	5	1	3	3	2	3	3	3	5	5	5	3	2	1					1	1	0	0	0	2	3	2	2	0	0	1	0	0	0	0	0	0
1	1	6	1	1	2	4	5	2	2	2	2	2	3	5	5	5	5	5	3	2	4	3	4	3	1	0	1	0	0	3	1	3	1	1	0	1	1	0	0	0	0	0
1	5	3	1	1	2	1	5	2	3	3	4	3	5	3	4	4	4	3	3	2	1	1	1	5	1	0	1	0	0	2	2	2	3	1	0	0	1	0	1	0	0	0
2	5	3	1	1	3	1	5	2	3	3	2	1	4	4	4	4	4	4	2	3	3	3	3	3	0	1	1	0	0	2	5	2	1	1	0	1	0	1	0	0	0	0
2	5	3	1	3	4	1	5	2	2	3	2	1	3	4	4	4	4	4	2	3	5	5	5	4	0	0	1	0	0	1	3	1	1	1	0	1	1	1	0	1	1	0
2	2	2	1	3	3	3	5	1	2	3	2	2	3	3	5	5	3	3	3	3	5	5	5	4	1	0	1	0	0	2	3	2	1	1	1	1	1	1	1	1	1	0
2	1	6	1	1	2	3	5	1	4	2	1	1	3	5	5	5	5	5	3	3	4	5	5	5	1	0	0	0	0	2	4	1	1	0	0	1	0	1	0	1	0	0
1	5	5	1	3	3	1	5	2	2	2	1	4	4	5	5	5	5	5	2	3	2	2	2	1	1	0	1	0	0	2	3	2	4	0	0	0	1	0	0	0	0	0
2	1	5	1	1	3	5	3	2	1	2	1	1	1	4	4	3	3	4	1	1					1	0	1	0	0	1	2	1	2	1	0	0	0	1	0	1	1	0
1	1	6	1	1	2	3	5	1	4	2	2	1	1	5	5	5	5	4	2	1					1	1	1	0	0	2	2	2	3	1	0	1	1	1	0	1	0	0
1	1	6	1	1	4	2	4	1	3	3	2	3	3	4	4	4	4	4	2	1					1	1	0	0	0	2	1	3	3	0	0	1	0	0	0	0	0	0
1	1	6	1	1	2	3	5	1	4	2	1	1	1	3	4	5	4	4	3	5	3	4	4	4	1	0	1	0	0	2	3	2	3	1	1	1	1	1	1	1	1	0
2	1	5	1	1	2	1	5	2	4	3	1	2	3	4	4	5	5	4	3	1					1	0	0	0	0	3	1	3	4	0	1	0	0	1	1	0	1	0
2	1	6	1	1	2	3	6	1	4	3	2	2	3	4	4	4	3	3	3	2	4	3	4	3	1	1	0	1	0	2	5	2	2	1	1	1	1	1	1	1	0	0
2	1	6	1	1	2	3	5	1	3	2	1	2	3	2	2	2	3	3	2	1					0	1	0	1	0	2	2	2	2	1	0	1	1	0	0	0	1	0
1	1	6	1	1	2	3	5	1	3	3	2	1	3	3	3	3	3	3	3	1					1	0	0	1	0	2	3	2	2	1	0	1	0	1	0	0	0	0
1	2	6	1	1	2	2	5	1	4	1	1	1	1	4	4	4	3	5	1	3	5	5	5	5	1	0	0	0	0	5	3	4	1	1	0	1	0	1	0	0	1	0
2	1	6	1	1	2	1	5	4	4	3	2	1	3	2	3	2	1	4	2	2	3	4	4	4	1	0	1	0	0	2	4	3	2	0	0	1	0	1	1	1	0	0
2	1	6	1	1	2	2	4	1	3	2	1	2	3	5	5	4	5	5	2	1					1	0	0	0	0	2	1	2	2	1	1	1	0	1	0	1	0	0
1	1	5	1	1	3	3	4	1	3	2	1	1	1	4	5	4	3	3	3	2	4	4	4	4	1	1	1	1	0	2	1	2	1	1	0	1	0	1	0	0	0	0
1	1	6	1	1	2	3	4	1	4	2	1	1	2	4	5	5	5	5	2	1					0	0	1	0	0	2	2	2	3	1	0	1	0	1	0	0	0	0
2	1	6	1	1	2	2	5	1	4	2	1	1	1	2	2	3	4	4	2	1					0	1	1	1	0	2	5	1	3	1	0	0	0	0	0	0	1	0
2	1	5	1	1	3	6	5	2	1	2	1	2	3	3	3	4	4	5	4	1					1	0	0	0	0	3	1	3	4	1	0	1	0	1	0	0	1	0
2	1	5	1	1	2	3	4	2	4	2	1	1	2	3	3	3	4	4	1	2	3	5	3	3	1	1	0	0	0	2	2	2	1	1	0	0	0	0	0	0	1	0
2	3	5	1	1	3	3	5	1	4	4	2	3	4	3	5	5	4	4	3	1					1	1	1	0	0	2	2	2	2	0	1	1	1	1	0	0	0	0
2	1	5	2	1	2	4	5	3	1	2	1	2	3	2	2	2	2	2	4	2	3	3	3	3	1	0	1	1	0	3	1	2	1	0	0	0	1	1	1	0	0	0
2	1	4	2	3	2	5	5	2	1	2	1	2	3	3	3	3	2	2	4	2	3	3	3	3	1	1	0	1	0	3	1	2	1	0	0	0	1	1	1	0	0	0
2	1	6	1	1	2	1	4	2	3	3	1	2	1	3	3	4	3	3	1	3	4	4	4	1	0	1	1	1	0	1	5	2	3	0	1	0	0	0	1	1	0	0
2	1	6	1	1	2	3	5	1	1	2	2	2	3	4	4	4	5	4	2	3	3	3	3	3	1	1	1	0	0	3	1	4	2	0	0	0	0	0	1	0	0	0
2	1	3	1	1	2	1	5	2	3	2	1	1	3	2	4	5	5	5	3	3	3	4	3	4	1	0	1	0	0	2	2	2	2	0	0	1	0	0	0	0	1	0
2	1	6	1	1	2	2	5	1	4	2	1	2	3	3	2	3	2	2	3	3	4	4	4	4	1	1	1	0	0	1	5	1	6	1	0	1	1	1	0	0	1	0
2	1	3	1	1	2	1	5	2	4	2	1	1	3	1	3	2	3	4	2	3	5	5	5	3	1	1	1	1	0	1	5	2	2	1	1	1	1	1	1	1	0	0
2	1	5	1	1	4	4	2	4	1	2	1	1	1	4	4	5	2	4	2	1					1	1	1	1	0	2	1	1	2	1	0	1	0	1	0	0	0	0
1	4	3	2	1	3	5	3	3	2	2	1	2	3	2	4	5	5	4	3	1					1	0	1	0	0	3	1	2	1	1	1	1	1	1	1	1	0	0
2	1	5	1	1	2	1	4	2	4	3	1	2	3	3	3	4	4	4	3	1					1	0	1	1	0	2	3	2	2	1	0	1	0	1	0	0	0	0
1	1	5	1	1	3	4	3	3	3	3	2	1	3	3	3	3	4	4	2	5	3	4	3	3	1	1	1	1	0	3	1	3	1	0	0	1	1	1	0	0	1	0
2	1	5	2	1	2	5	3	3	2	4	1	2	3	2	4	4	4	4	1	1					1	1	0	1	0	2	2	2	3	1	0	1	0	0	0	1	0	0
1	2	5	2	1	3	1	5	2	2	2	2	2	3	2	3	4	4	4	3	1					1	0	1	0	1	2	2	2	2	1	0	1	0	1	0	0	0	0
2	1	5	1	1	2	3	5	1	3	2	1	1	3	3	3	4	4	4	3	2	5	5	5	4	1	1	0	1	0	2	1	2	1	1	0	1	0	1	0	0	0	0
1	1	5	1	1	2	1	1	2	2	3	1	2	3	3	4	4	4	4	4	1					1	0	0	1	0	3	1	3	2	0	1	0	0	0	0	0	0	0
1	1	6	1	1	2	1	5	2	3	2	1	3	3	3	3	4	3	4	3	1					1	0	1	1	0	1	5	1	2	1	1	1	1	1	1	1	1	0
1	1	6	2	1	2	5	5	2	4	2	1	2	2	3	3	3	3	4	4	3	4	4	5	2	1	1	1	0	0	2	1	1	1	1	1	0	0	1	0	0	1	0
1	1	5	2	1	4	1	6	2	2	2	1	1	2	3	3	4	4	4	3	2	3	1	2	2	1	0	1	0	0	2	1	2	1	0	1	1	0	0	0	0	0	0
2	1	5	2	1	3	1	3	3	1	3	1	1	2	5	5	5	5	5	1	1					1	1	0	0	0	3	1	2	1	0	0	1	0	0	0	0	0	0
2	5	2	2	1	4	5	3	3	1	4	2	3	4	3	4	2	2	3	3	2	4	4	4	4	1	1	1	1	0	2	2	3	3	0	0	1	1	1	0	0	0	0
1	1	5	2	1	3	1	5	2	2	2	1	2	2	5	5	4	3	3	2	1					1	0	0	0	0	2	2	2	1	1	0	1	1	1	1	0	0	0
1	1	5	2	1	2	5	3	2	2	1	1	1	2	5	5	4	4	3	2	3	5	5	5	5	1	0	1	1	0	1	2	1	2	1	1	1	1	1	1	1	0	0
2	1	5	1	1	4	5	3	3	1	3	1	2	3	4	4	4	3	4	2	1					1	1	1	0	0	2	2	2	2	1	0	0	0	0	1	0	0	0
1	1	6	1	1	2	1	5	2	4	2	1	2	2	3	3	4	4	4	2	3	3	4	4	4	1	0	1	0	0	2	2	2	3	1	0	0	1	1	1	0	1	0
1	3	5	2	1	3	6	1	3	2	2	1	2	1	2	4	4	4	4	2	3	5	4	5	5	1	1	0	1	0	2	1	2	1	1	1	1	0	0	0	0	0	0
1	1	6	1	1	3	4	5	2	2	3	1	2	2	2	3	4	4	4	3	3	3	3	4	3	1	1	0	1	0	2	2	2	4	1	0	0	0	0	0	0	0	0
2	1	5	2	1	3	5	3	3	2	3	1	1	1	4	5	4	4	4	4	1					1	1	1	1	0	3	1	2	2	1	0	1	0	1	0	0	1	0
1	1	5	2	1	3	1	5	2	2	2	1	2	2	1	3	1	3	1	1	3	3	4	5	5	1	1	1	1	0	2	2	2	2	1	0	0	1	1	0	0	1	0
2	1	5	1	1	2	3	5	1	3	2	1	1	1	1	2	1	3	1	3	1					1	1	1	1	0	2	3	2	2	1	0	0	0	0	0	0	0	0
1	1	5	2	1	3	6	3	3	2	2	2	2	4	2	3	4	4	4	3	1					1	1	0	1	0	3	1	3	6	0	0	0	0	0	1	0	0	0
1	1	5	1	1	2	4	5	2	4	1	1	1	1	5	5	5	5	5	1	1					1	1	1	0	0	1	3	1	3	1	1	1	1	1	0	1	0	0
2	1	6	1	4	2	1	1	2	2	2	1	1	2	3	5	4	4	5	1	5	2	2	4	2	1	1	0	1	1	1	4	1	1	0	0	0	0	1	0	0	0	0
1	1	5	2	1	2	5	5	3	3	1	1	1	2	4	5	5	3	4	3	1					1	1	0	1	0	2	1	1	1	1	0	0	0	0	0	0	1	0
2	1	5	2	1	2	4	3	3	1	2	1	1	1	4	5	5	5	5	2	1					1	1	0	1	0	2	2	2	2	0	0	0	1	0	0	0	0	0
2	1	6	1	1	2	3	5	1	4	1	1	2	3	4	4	4	5	3	2	2	3	1	1	1	1	1	1	0	0	3	4	3	1	1	1	1	1	1	1	1	0	0
2	1	6	1	1	2	1	5	2	1	3	2	2	2	2	3	2	3	4	2	1					1	1	1	0	0	2	2	2	1	0	0	0	1	0	0	0	1	0
1	1	6	1	1	2	3	5	1	3	1	1	1	1	2	2	2	1	1	2	1					1	1	1	1	0	1	2	1	3	1	0	0	1	1	1	1	1	0
2	1	6	1	1	2	3	3	1	4	2	1	1	1	2	1	3	2	2	3	3	1	2	3	3	1	0	0	1	0	2	2	1	3	1	0	1	0	1	1	0	0	0
1	1	5	1	1	2	3	5	1	3	2	1	1	1	1	2	1	1	2	2	2	2	3	3	1	0	1	0	0	0	3	1	2	2	1	1	1	1	0	0	1	0	0
1	2	6	1	1	2	2	5	1	3	3	2	2	3	5	4	5	5	4	2	2	3	3	3	1	1	0	0	1	0	3	2	1	2	1	0	0	0	1	0	0	0	0
1	1	6	1	1	2	3	5	1	3	3	2	3	3	2	2	2	3	4	3	1					1	1	0	0	0	3	3	3	2	0	0	0	1	0	0	0	0	0
1	1	6	1	1	2	1	6	1	4	1	1	1	1	5	5	5	5	5	3	2	1	1	1	2	1	1	1	0	0	1	4	1	1	1	0	0	0	0	0	0	0	0
1	1	6	1	1	2	1	5	2	2	3	2	3	3	4	4	4	4	4	3	2	3	3	3	3	1	1	1	0	0	3	1	3	2	0	1	0	0	0	0	0	0	0
1	1	6	1	1	2	1	2	2	3	2	1	1	1	3	3	3	3	3	1	3	1	1	1	1	1	0	0	1	0	3	3	2	1	0	0	0	0	0	1	0	0	0
1	1	5	1	1	2	1	5	2	2	2	1	2	3	3	3	4	4	4	2	3	2	2	4	2	1	1	1	1	0	2	1	2	2	0	1	0	0	1	0	1	0	0
2	1	5	1	1	2	1	5	2	2	2	1	1	3	5	5	5	5	5	2	3	3	3	3	3	1	1	1	1	0	3	1	2	2	1	0	1	0	1	0	0	0	0
2	1	1	1	1	2	1	1	2	1	3	2	2	3	4	5	3	4	4	4	3	1	3	1	1	1	0	1	0	0	3	1	3	1	0	0	0	0	1	0	0	0	0
2	1	6	1	1	2	5	2	2	2	1	1	1	1	2	3	2	2	1	2	3	3	3	3	3	1	0	0	0	0	1	1	1	1	0	0	1	0	0	0	0	1	0
1	1	6	1	1	2	1	5	2	2	3	1	2	3	1	2	2	1	2	3	1					1	1	0	0	0	3	3	2	1	0	0	0	0	0	1	0	0	0
1	1	6	1	1	2	2	5	3	3	1	1	3	1	5	5	5	4	5	2	1					1	0	1	0	1	1	1	1	1	1	0	0	0	0	0	0		0
2	1	6	1	1	3	1	5	2	4	2	1	1	2	4	5	5	5	3	3	1					1	1	0	0	0	2	5	3	2	0	0	1	0	0	0	0	0	0
1	1	6	1	1	2	3	6	1	2	2	1	2	3	3	4	2	2	4	2	5	3	3	3	3	1	1	1	0	0	2	1	1	2	0	0	1	0	0	0	0	1	0
2	1	6	1	1	2	1	5	2	2	2	1	1	1	4	5	4	4	5	1	1					1	1	0	0	0	1	1	1	2	1	1	1	1	1	1	1	0	0
1	1	6	1	2	2	6	6	2	2	2	1	2	2	5	5	5	4	5	3	1					1	1	1	1	0	2	1	2	3	0	0	0	0	0	0	1	0	0
1	1	6	1	1	2	1	5	2	4	1	1	1	1	2	4	2	2	5	2	2					1	1	1	1	0	1	2	2	3	1	0	0	0	1	1	0	1	0
1	1	5	1	1	2	1	6	2	3	2	1	1	3	4	4	4	5	5	3	3	2	2	1	2	1	1	1	1	0	3	2	2	2	1	0	0	0	0	0	0	0	0
2	1	6	1	1	3	3	5	1	4	2	1	1	1	5	5	5	4	4	2	3	2	2	2	2	1	0	0	0	0	2	3	2	2	0	0	1	0	1	0	1	0	0
2	1	5	1	1	2	1	4	2	3	2	1	2	1	3	5	4	5	5	3	3	1	1	1	5	1	1	1	0	0	2	1	1	2	1	1	0	0	0	1	0	0	0
1	1	6	1	1	2	3	6	1	3	1	1	1	1	5	5	5	5	4	4	1					1	0	0	0	0	1	1	2	1	1	0	0	0	0	0	0	0	0
1	1	5	2	1	3	5	3	3	2	3	1	1	1	3	3	4	3	3	2	1					1	0	1	0	0	2	2	2	1	0	0	1	0	0	0	0	1	0
2	3	6	1	1	2	3	5	1	4	2	1	1	3	5	5	5	5	5	3	1					1	0	0	0	0	2	4	1	1	1	0	1	0	1	0	0	1	0
2	2	5	1	1	2	3	4	1	4	2	1	2	3	4	3	4	3	3	1	2	3	3	3	1	1	0	1	0	0	2	1	1	1	0	0	0	1	1	1	1	0	0
1	3	6	1	1	2	3	4	1	4	2	1	1	2	5	5	5	5	5	1	2	3	2	3	3	0	1	0	0	0	1	1	2	1	1	0	1	1	0	0	0	0	0
2	1	6	1	1	2	1	4	2	3	3	1	1	1	3	4	5	4	4	1	3	2	3	2	1	1	0	1	0	0	1	3	2	2	1	0	0	1	0	1	1	1	0
